# Supplementary material for: Precision Fabrication and Optimization of Nanostructures for Exosome Detection via Surface-Enhanced Raman Spectroscopy
Source: Nanomaterials (Basel). 2025 Feb 10;15(4):266. doi: 10.3390/nano15040266 (PMC11858208; doi:10.3390/nano15040266)
Supplement: Supplementary file 1 [file nanomaterials-15-00266-s001.zip]

Archive with 2 entries (1 files):
- Supporting information/
- Supporting information/Supporting information.pdf
